# Supplementary material for: Shadow imaging for panoptical visualization of brain tissue in vivo
Source: Nat Commun. 2023 Oct 12;14:6411. doi: 10.1038/s41467-023-42055-2 (PMC10570379; doi:10.1038/s41467-023-42055-2)
Supplement: Supplementary file 21 — Source Data [file 41467_2023_42055_MOESM21_ESM.xlsx]

## Sheet: Figure 2d
Figure 2D
Time (s)	Through Neuropil
0	0	0	0	0	0	0	0	0	0	0	0	0	0	0	0	0	0	0	0	0	0	0	0	0	0	0	0	0	0
20	2.361	0.624	2.206	1.93	1.092	2.684	3.246	3.089	4.9973	1.56876	0.69817	1.2584	3.708	3.065	0.312	0.643	0.221	0.441	2.217	1.125	1.438	0.493	0.84	2.028	1.93	0.156	1.56	0.84	0.643
40	4.664	2.83	4.44	6.457	2.505	4.463	6.354	4.854	7.31747	2.56822	3.12664	2.69769	4.695	5.441	2.056	1.929	1.016	0.597	5.093	2.383	3.096	1.826	4.056	4.84	2.879	1.551	2.496	2.619	0.992
60	7.05	4.088	6.312	8.647	3.441	6.242	9.222	7.962	7.9612	5.08502	6.95327	3.80122	7.196	6.281	4.229	3.827	1.016	1.546	5.655	2.876	4.314	2.775	5.779	6.527	5.15	1.551	3.82	4.091	1.554
80	8.336	5.656	8.364	10.853	5.164	8.24	12.468	9.892	7.9612	6.86494	8.08945	4.49939	7.976	8.06	5.571	4.607	1.678	2.638	6.78	4.436	6.001	3.124	6.778	8.156	7.148	2.044	4.945	5.969	1.71
100	9.816	6.904	9.924	13.821	5.632	10.118	13.13	10.995	9.24864	8.55349	10.6305	5.6029	9.318	9.945	6.674	6.323	3.002	3.281	8.386	6.042	7.126	3.686	7.421	8.718	9.707	2.044	5.932	7.713	2.334
120	10.752	8.04	12.017	14.77	6.89	11.678	15.689	11.79	11.6366	10.0345	13.0535	7.1638	9.88	12.044	9.096	6.672	4.546	5.374	9.824	6.685	8.468	4.154	8.707	9.558	10.843	3.136	6.919	9.151	4.72
140	11.855	9.453	13.43	14.77	8.634	12.781	17.28	11.946	12.7728	10.7327	13.8938	8.21106	10.972	13.302	10.354	8.152	4.858	7.252	10.927	7.873	9.467	4.503	10.486	10.22	11.753	3.834	8.252	10.589	5.669
160	14.356	10.711	15.088	16.33	9.882	13.576	17.28	12.295	13.5689	11.2264	15.6108	8.70474	12.41	15.401	11.792	9.062	5.42	8.91	12.365	9.409	10.454	5.452	12.757	11.658	13.344	4.532	8.473	11.807	6.464
180	15.769	11.491	16.717	17.028	11.598	14.458	18.76	12.516	13.5689	11.3825	17.1796	9.05382	13.734	16.743	13.352	10.198	6.302	10.128	16.227	11.502	11.59	6.67	14.043	12.794	14.042	4.753	8.966	13.065	7.722
200	16.905	12.271	17.666	18.596	13.011	15.583	19.072	12.865	15.8891	12.1629	18.2831	9.89417	15.129	18.372	16.036	11.29	6.864	11.688	17.787	12.69	13.15	7.619	15.921	13.919	15.48	8.355	10.069	14.633	7.878
220	16.905	13.066	19.41	19.158	14.103	16.841	19.384	12.865	15.8891	12.3837	18.4392	10.115	16.524	19.212	17.801	12.728	7.507	12.528	18.567	14.863	14.718	8.399	18.422	15.261	17.306	10.035	11.355	15.543	8.673
240	16.905	13.534	20.108	20.482	15.351	17.621	19.54	12.865	16.5328	13.1642	18.7883	10.115	18.06	20.161	18.937	13.946	8.169	13.966	19.129	16.956	15.667	9.837	19.67	16.26	18.255	11.641	12.265	16.646	8.894
260	16.905	13.69	20.457	21.106	15.819	18.809	19.889	12.865	17.7912	13.4764	18.9444	10.9112	18.553	21.349	20.029	14.895	8.731	15.653	19.969	17.943	16.447	10.48	20.313	17.17	19.503	13.669	13.39	17.645	9.456
280	16.905	14.158	21.237	21.668	15.975	19.912	19.889	12.865	17.7912	13.6972	19.2565	10.9112	18.553	21.973	20.672	15.388	8.952	17.551	20.612	18.641	17.434	10.973	21.223	18.85	21.709	14.312	14.526	18.269	10.714
300	16.905	14.167	21.42	21.872	16.011	20.45	19.889	13.66	17.7912	14.1909	19.4126	11.5549	18.553	22.616	21.14	15.737	9.445	19.111	21.452	19.889	18.622	13.334	22.946	21.19	22.696	14.78	15.525	20.034	10.935

## Sheet: Figure 2E
Figure 2E		Phagocytic Cups
Experiment (Lesion)		AF594+	AF594-	Both
1	L1	12	21	1
2	L2	9	6	0
3	L4	3	9	0
4	L5	20	1	0
5	L6	6	1	0
6	L7	23	2	5
7	L8	3	0	2
8	L10	6	0	0
						total PCs
total		82	40	8		130

## Sheet: Figure 5c
Figure 5c		Average intensity (arb. units)				Normalized average intensity (%)
	Time after injection (hrs)	Depth - 20 µm	Depth - 40 µm	Depth - 60 µm	Depth - 80 µm	Depth - 20 µm	Depth - 40 µm	Depth - 60 µm	Depth - 80 µm	Average	SEM
	1	39170.1	32452.3	23498.8	19379.9	100	100	100	100	100	0
	2	32401.3	26772.5	21652.4	18316.3	82.7194	82.4979	92.1429	94.5118	87.968	3.1321
	3	25467.5	22808.9	19327.3	17228.5	65.0178	70.2844	82.248	88.8986	76.6122	5.45582
	4	23028.4	16278	12237.3	9505.68	58.7906	50.1596	52.0762	49.0492	52.5189	2.18205
	24	343.658	422.516	370.026	106.655	0.877347	1.30196	1.57466	0.550341	1.07608	0.226477
	48	878.952	851.039	971.083	683.657	2.24394	2.62243	4.13248	3.52766	3.13163	0.428742
									Intensity drop between 1 and 4 h (%)	47.4811	2.18205

## Sheet: Figure 5f
Figure 5f
	PVS FWHM, µm	Capillary FWHM, µm
Mouse 1	0.468448	3.56567
Mouse 2	0.657214	4.02913
Mouse 3	0.684241	3.35173
Mouse 4	0.582367	3.9012
Mouse 5	0.518	3.9956
Mouse 6	0.602467	3.45637
Mouse 7	0.546233	3.59987

## Sheet: Figure 5g
Figure 5g
	Diameter of blood vessel, µm	PVS, µm
Mouse 1	2.656	0.5285
	20.59	1.4175
	14.8	1.2
	14.9	1.4155
	3.525	0.7425
	3.9	0.635
	4.22	0.656
	2.35	0.492
	5.78	0.802
	4.53	0.3945
	6.165	0.67
	8.527	0.6355
	7.541	0.7285
	10.914	0.686
Mouse 2	15.641	1.639
	6.133	0.934
	5.423	0.857
	3.402	0.404
	2.88	0.4225
	15.128	1.98
	14.844	1.211
	17.474	1.1795
Mouse 3	6.344	0.6975
	11.3	0.8925
	4.98	0.6055
	5.809	0.7015
	5.613	0.559
	12.385	1.3685
	5.008	0.5885
	9.89	0.612
	11.647	0.761
Mouse 4	10.172	0.72
	4.113	0.593
	3.955	0.603
	3.925	0.571
	3.835	0.531
	3.677	0.456
	3.352	0.458
	3.258	0.422
	2.93	0.392
	2.72	0.387
Mouse 5	10.165	0.932
	8.433	0.514
	4.582	0.4235
	4.389	0.501
	4.254	0.4425
	4.061	0.329
	9.039	0.549
	17.78	1.48
	12.659	0.85
Mouse 6	14.137	1.053
	10.042	0.761
	8.535	0.681
	4.86	0.611
	4.309	0.5
	4.232	0.46
	4.149	0.416
	2.87	0.379
Mouse 7	3.505	0.235
	8.2	0.5715
	3.098	0.316
	4.76	0.349
	5.2	0.634
	4.107	0.4885
	14.843	0.967
	10.474	0.806
Mouse 8	7.23	0.4745
	5.52	0.5195
	4.64	0.3911
	7.52	0.4565
	5.099	0.749
Mouse 9	9.74	0.64
	11.328	0.68
	5.104	0.6565
	4.61	0.4725
	3.518	0.376
	6.4	0.46
	4.801	0.472

## Sheet: Figure 6c
Figure 6c
	VF, %
Mouse 1	25.7745
	24.8673
	23.4428
	16.3995
	15.7349
	14.3778
	25.0333
	22.1412
Mouse 2	24.208
	28.2497
	20.6378
	14.6419
	22.2593
	23.4956
	23.8431
	23.9089
	22.799
	19.678
	21.2805
	25.1472
Mouse 3	25.7469
	27.1729
	26.7536
	26.4291
	23.4184
	28.0749
	27.9671
	26.6089
Mouse 4	18.6046
	17.2618
	16.1912
	26.6987
	27.005
	19.7864
	16.054
	18.5182
